# Supplementary material for: Oxidative stress mechanisms and potential biomarkers of methyl acetate poisoning: a urinary metabolomics study in rat model and human occupational cohort
Source: Front Mol Biosci. 2026 Apr 17;13:1801734. doi: 10.3389/fmolb.2026.1801734 (PMC13132698; doi:10.3389/fmolb.2026.1801734)
Supplement: Supplementary file 2 [file Table1.xlsx]

## Sheet: Sheet1
Table S1. Intensities and coefficients of variation (CV) of detected signals in quality control (QC) samples.
CV, coefficient of variation; QC, quality control. Only signals with CV < 30% were used for subsequent data analysis.
Compound	CV-QC(%)
gamma-L-Glutamyl-L-2-aminobutyrate	0.957716
267.0749@5.358001	1.05514
187.0629@11.571005	1.25901
339.0953@7.4349985	1.33437
186.0679@10.145997	1.39685
363.8961@1.5750004	1.4463
132.0575@11.085	1.45875
363.1087@4.7449994	1.46838
200.9262@1.5719995	1.475
407.2507@11.076997	1.48306
302.0952@7.018002	1.48578
128.0834@8.903003	1.51581
363.8961@1.5779995	1.52398
240.0995@8.678998	1.55137
298.0854@7.731002	1.5664
257.1985@8.404002	1.57124
367.1994@9.647998	1.57843
142.0991@8.638	1.62926
202.9236@1.5709995	1.65474
254.0577@11.252005	1.658
200.1514@6.1699986	1.68849
299.2177@1.7519997	1.71942
360.1653@1.7099994	1.72538
91.0422@8.697999	1.77225
299.9661@5.309001	1.77811
259.2139@8.460003	1.78449
310.1303@11.916995	1.79234
988.9658@1.5849994	1.79965
163.0632@8.621001	1.82419
260.0985@1.664059	1.8401
197.1044@6.070003	1.84421
656.8714@1.4230002	1.84677
156.059@5.766999	1.86053
87.1049@1.6549997	1.86074
96.0579@7.875	1.86371
221.1048@10.127004	1.87836
277.0995@9.274997	1.88603
187.1132@9.395001	1.89586
232.0851@8.742002	1.90507
187.1169@9.401	1.91659
302.0792@13.244997	1.92177
163.058@8.610996	1.93463
268.1664@7.4810014	1.95323
222.0135@2.4749992	1.95738
483.3766@21.383991	1.9718
468.1952@1.7490003	1.97719
488.911@1.5839998	1.98694
810.4815@9.724	1.99043
278.1262@7.645001	2.007
133.0525@7.046998	2.06429
766.4517@9.558002	2.06617
488.9107@1.5789995	2.07827
242.0947@9.75	2.07996
253.0776@11.128312	2.08737
106.9905@10.112	2.09856
219.1102@4.7830005	2.13008
168.1266@3.555	2.13922
124.0518@7.106998	2.15645
227.0618@5.0749984	2.15679
201.1365@11.897002	2.16227
161.0478@7.8130026	2.1655
194.1306@12.217004	2.17353
195.0541@8.761	2.18926
365.8933@1.5750004	2.1991
198.1248@8.643002	2.20988
133.0528@7.5870013	2.2169
386.1863@1.7519997	2.21771
154.0629@7.587002	2.22885
703.1559@7.432999	2.23739
240.0934@8.678998	2.24316
187.1196@9.385998	2.24438
325.1019@4.8719993	2.25078
169.0372@4.8509984	2.27302
101.0952@2.5780005	2.27321
70.0682@3.8460002	2.283
289.1714@9.716002	2.29872
145.1087@1.6679995	2.30302
201.1003@4.786	2.30421
251.1495@9.433002	2.30491
310.1531@5.537001	2.30548
222.0867@7.8770003	2.31528
215.1515@12.484994	2.33685
565.3132@18.169004	2.34279
127.0997@8.337002	2.35205
264.1465@1.7649996	2.36527
215.1158@6.067001	2.37125
185.0946@9.385998	2.37918
214.0934@6.796002	2.37934
148.0522@4.425001	2.41171
Homocitric acid	2.41709
215.076@1.7750006	2.42189
179.0581@7.257003	2.42872
452.1641@1.7459993	2.42886
959.5864@10.1640005	2.42915
436.1861@18.187004	2.43215
175.0608@5.2760005	2.43777
310.1418@11.920005	2.44502
299.2818@24.731997	2.44999
151.9444@1.4580001	2.45114
256.1037@1.8149996	2.45131
56.0455@6.3430014	2.45424
122.1082@8.469	2.45508
415.1475@11.7890005	2.46061
310.1246@11.916995	2.46173
185.1043@9.385998	2.46227
315.1317@10.104003	2.46641
274.0992@7.537998	2.46876
159.1256@7.636001	2.47123
451.2161@1.7509997	2.47222
203.1526@4.9479985	2.47246
170.1293@11.522002	2.48304
337.1396@2.2249994	2.48412
252.1183@2.792	2.49135
244.1529@2.4869998	2.49157
836.8336@1.5750003	2.49795
169.0522@11.572	2.51177
272.1077@11.6430025	2.5139
5-Aminolevulinat	2.5147
94.0053@4.8520007	2.51604
147.0321@8.634002	2.52552
166.1456@7.585999	2.52919
427.2928@13.884002	2.54251
110.0728@7.5700035	2.5435
242.1259@4.938002	2.54437
210.0584@10.407999	2.54553
56.0581@6.3430014	2.55961
241.0588@5.5760026	2.5672
191.0584@6.7760005	2.56969
527.4026@21.341002	2.56987
367.1479@7.576003	2.57568
327.9386@1.5779995	2.57653
265.0954@8.360996	2.5833
259.0514@5.577	2.58664
562.266@5.3560014	2.58676
230.0999@1.7610006	2.58698
324.1436@10.825998	2.59389
778.8931@1.5800004	2.6038
Glycine	2.60436
55.0421@6.2400017	2.60445
56.0352@6.341999	2.6061
490.2343@7.6970024	2.6066
181.12@8.656002	2.61964
243.9436@1.676	2.62567
448.1386@7.0630026	2.6265
211.0914@1.715	2.62707
56.0489@6.3430014	2.63093
382.1053@9.766999	2.63788
L-Homoserin	2.6471
200.087@9.247997	2.65147
276.1424@7.709	2.65209
182.1309@10.618001	2.65643
71.073@2.2162347	2.65662
722.4287@9.375	2.66582
171.0897@8.662002	2.66762
215.1517@12.484994	2.66909
87.1044@4.212999	2.67948
259.1866@1.7459993	2.68666
366.1309@6.883481	2.69155
278.1276@8.485996	2.69338
252.144@10.433998	2.69358
776.8952@1.5830001	2.7019
258.1563@1.7919999	2.70357
581.9727@1.588	2.70953
252.0854@8.904001	2.72014
225.1364@13.438998	2.72622
160.0566@5.5889997	2.73432
433.1322@2.905999	2.75171
224.0365@13.445004	2.75217
231.1461@8.641001	2.75299
526.1198@9.849609	2.75324
345.1428@10.1830015	2.75609
260.1951@2.8389993	2.76358
100.0521@3.717001	2.76517
176.0467@12.967002	2.76841
361.0771@7.4400015	2.76894
96.0933@7.703998	2.77352
122.0473@2.2260003	2.78987
434.2038@1.7830007	2.79229
138.0514@1.6430004	2.79326
169.053@9.296998	2.7969
432.1588@1.7459995	2.79717
201.1652@11.743002	2.80397
669.8672@1.4329997	2.80649
195.1362@3.655937	2.80844
409.1734@11.820004	2.81075
250.1274@1.7529993	2.81414
204.9936@1.6710004	2.81466
122.0474@2.2249994	2.81659
175.0284@10.679996	2.82121
76.0311@7.2480006	2.83514
306.1935@7.4949985	2.83772
1086.7448@9.477998	2.84084
287.1679@4.7239995	2.84122
566.0113@1.6930004	2.85317
169.0524@9.850003	2.86563
211.1568@12.212003	2.86585
140.0839@8.391002	2.87181
239.0982@10.976997	2.87274
180.1619@8.9330015	2.8739
400.173@6.8350024	2.8745
58.0659@1.6279994	2.8764
1046.8846@12.089998	2.88397
242.0941@13.155	2.88932
148.0694@1.7509997	2.89303
177.0777@7.3049965	2.89733
156.0784@7.574998	2.89946
228.1353@9.970999	2.90015
252.0776@8.904001	2.90135
651.8809@1.5750004	2.90685
359.1233@6.9680014	2.91113
376.9587@1.6329997	2.91322
208.1097@12.298003	2.91669
86.0188@4.0869985	2.92416
373.2466@11.285003	2.92622
277.1353@10.640003	2.92763
142.099@7.7090015	2.93969
242.1229@6.9459996	2.94745
136.0521@8.212999	2.95194
175.0575@10.674002	2.96582
296.1371@8.468	2.96838
215.1124@6.9380026	2.96958
648.2962@7.202	2.97149
416.1062@7.660002	2.97636
310.1528@5.537001	2.98098
279.813@1.5460004	2.98225
448.128@7.0630026	2.98414
357.9206@1.4290005	2.98523
282.0875@10.627002	2.99056
266.1262@2.4790008	2.9942
226.1199@10.628001	2.99422
169.146@12.217003	2.9946
211.0956@1.715	2.99919
298.0107@1.6209996	3.00684
156.0634@7.574998	3.00759
54.0468@6.151997	3.00863
56.0537@6.341002	3.00905
215.152@12.354003	3.00974
175.0478@10.674002	3.011
236.1373@5.0700006	3.01429
211.0669@6.1710014	3.0186
406.079@8.9140005	3.02076
249.0859@4.2230005	3.02274
106.0425@5.246001	3.02812
N-Formiminoglycine	3.03008
159.1254@12.372994	3.03063
273.0675@7.613003	3.0324
186.0791@8.75	3.03765
317.1535@1.757	3.03861
238.1317@9.316998	3.04216
180.115@12.076997	3.04679
1087.0789@9.4819975	3.05512
155.0626@2.2239993	3.05714
252.1358@8.647998	3.05959
182.1412@4.0630016	3.06567
372.1035@5.202	3.06612
176.0473@8.679	3.07144
355.9254@1.4309999	3.07421
266.9532@5.4279995	3.07878
426.1652@7.7790027	3.08027
170.1051@5.5429997	3.08261
176.0465@9.145	3.08636
Sarcosine;; N-Methylglycine Esi+4.7830005	3.08648
110.1089@7.028	3.08924
260.1047@10.971995	3.09938
452.1542@7.4369974	3.10077
384.117@5.268001	3.11202
177.0636@7.2870016	3.11251
288.1344@7.128	3.11532
257.1997@4.6770015	3.11658
75.032@8.041996	3.11761
419.1412@4.796	3.12058
232.1049@2.2279997	3.12326
284.1161@7.854003	3.12366
264.0327@10.518002	3.12513
584.8543@1.5709996	3.12653
307.0911@8.6640005	3.12734
561.976@5.307999	3.13144
84.0233@2.6240003	3.13486
105.0581@10.979999	3.13525
128.0586@1.6240003	3.13625
99.0626@2.319	3.13814
244.1025@7.537998	3.14282
303.2399@7.2949986	3.14868
175.0995@10.432004	3.15636
96.0578@8.153001	3.15972
153.9935@3.806	3.16072
440.0956@11.949003	3.16076
417.1634@8.412998	3.16463
353.2196@9.229998	3.16655
254.1372@4.0520015	3.16756
435.7674@9.878999	3.16909
298.1549@5.505998	3.17063
615.5791@1.5569999	3.17223
482.2114@1.7540007	3.17279
358.185@4.9250016	3.17358
266.1874@11.618003	3.17384
204.9833@1.6739999	3.17424
145.0344@7.5339975	3.18031
151.0265@4.8509984	3.18293
267.124@5.702	3.18358
395.1786@7.654003	3.18786
163.0304@8.636997	3.1933
131.0253@6.399999	3.19356
361.2096@7.432003	3.19552
148.0158@11.873996	3.20952
324.084@6.8840017	3.21052
372.1254@8.911	3.21248
252.0625@8.904001	3.21412
472.9369@1.5800006	3.21605
131.0944@2.8970008	3.21785
223.0497@1.9080006	3.21838
251.1534@9.4330015	3.21893
118.0091@3.0490012	3.22273
70.0563@3.8379993	3.22536
132.0573@10.724	3.22543
465.1632@9.833997	3.22623
327.2143@5.1179976	3.22939
111.0408@2.2229998	3.23013
N-Formiminoglycine	3.23983
134.1089@12.222995	3.24033
450.9547@1.5830001	3.24105
195.0883@4.755	3.24219
199.1207@11.009002	3.24487
169.0853@2.1650007	3.24729
2-Oxobutanoate	3.24791
225.083@7.6499977	3.25156
135.0326@5.408001	3.25208
269.0723@7.8170004	3.25449
459.0338@9.958005	3.25454
926.3054@10.115001	3.25628
169.0373@2.6100004	3.25918
230.9806@1.5200003	3.2642
131.094@12.347996	3.26487
931.4581@5.528	3.2667
817.2981@1.7509997	3.26709
230.0894@2.2239993	3.26723
130.0419@10.052001	3.2687
126.0681@8.645997	3.26962
205.0378@5.5989995	3.27271
93.986@6.0399976	3.27318
S-Glutathionyl-L-cysteine	3.27402
118.0417@8.591002	3.28063
202.0737@3.1709995	3.28269
311.1234@4.8800006	3.28385
268.0812@2.6019995	3.28504
915.5625@10.031003	3.28571
261.0391@7.132999	3.28646
93.9575@4.8560014	3.28659
132.0938@7.559002	3.2889
72.0573@3.2850015	3.2925
180.0782@11.908998	3.29618
453.7009@4.7310014	3.29772
195.1348@5.4129996	3.30266
241.0381@6.699998	3.30713
206.1627@1.6520003	3.31057
531.2877@18.157001	3.31571
333.1048@3.5169988	3.32012
232.1455@11.263	3.32288
414.2036@17.282001	3.32303
660.2618@7.035999	3.32643
369.9782@1.5929999	3.32677
241.0068@4.903	3.33274
119.0543@2.2729998	3.33801
373.1734@11.971995	3.33946
159.0677@4.2230005	3.34337
200.1048@8.449002	3.34337
195.1615@5.3999987	3.34413
171.0894@3.6279988	3.34473
504.7232@4.9409995	3.34612
192.1157@7.5549965	3.34739
145.0526@7.9190006	3.35019
239.1267@5.9530015	3.35243
280.1424@10.428001	3.35521
296.1377@7.5720024	3.3558
286.0555@10.686002	3.35589
206.0975@10.368002	3.35612
83.0044@1.4160002	3.35623
120.0208@5.7619987	3.35642
769.8537@1.4280002	3.35836
117.0576@9.8569975	3.35854
110.0369@6.0310016	3.35862
108.0208@6.8699985	3.35951
526.0036@7.291997	3.36466
351.1238@2.2319999	3.36648
411.2532@7.233001	3.36689
707.2084@7.130998	3.36859
186.1066@4.9600015	3.37185
349.9212@1.5769998	3.37445
943.3318@2.2229998	3.37489
109.0528@2.9810004	3.37734
411.1843@9.4210005	3.38705
224.0246@7.0630026	3.38888
169.1101@10.285003	3.39197
344.1912@4.44	3.39523
153.0538@4.363999	3.39577
155.0037@5.36	3.39585
193.0966@3.3489993	3.39638
354.0053@12.993001	3.39641
278.0545@11.907997	3.39864
318.2775@24.559008	3.39917
209.106@7.472	3.40157
85.0891@8.339997	3.40235
816.8495@1.5769998	3.4056
236.0722@4.8970017	3.41166
171.0527@2.218	3.41317
147.1262@1.6770009	3.41748
196.1027@7.352998	3.41788
90.0469@8.046998	3.41836
193.0613@6.238999	3.42384
376.1383@7.3049965	3.43234
278.1517@22.518997	3.43667
107.0392@7.647998	3.43896
108.0689@1.7179996	3.44018
939.8667@1.5810002	3.44196
126.043@1.6940001	3.4429
317.1119@7.334	3.44313
187.0635@9.293	3.44647
399.8162@1.5340003	3.44676
404.0703@7.070001	3.448
717.8446@1.4319996	3.44892
177.068@7.315998	3.44936
284.0686@11.563998	3.45016
313.0667@8.641999	3.46064
490.908@1.5750004	3.46132
164.0472@4.983999	3.46348
93.0217@5.0500016	3.46359
71.0709@5.262	3.46397
102.041@4.666	3.46922
283.1299@1.5509995	3.47399
189.0876@5.2979994	3.47448
242.9483@1.4270006	3.47619
118.0412@9.287	3.47652
252.1361@15.083992	3.47668
195.0883@4.7590013	3.47711
161.0472@9.850003	3.47783
241.004@6.807003	3.47873
286.1526@5.515	3.4865
470.2361@10.175998	3.48734
131.041@5.5659986	3.49812
292.0123@11.253999	3.50122
287.2086@12.363004	3.50352
94.0169@4.363999	3.50492
346.1812@1.778	3.50618
231.11@6.9570003	3.50717
353.1677@7.2879987	3.50745
238.0169@9.384002	3.50934
358.1082@10.906003	3.50937
266.1874@11.822999	3.51125
159.0711@7.919002	3.51191
108.0306@2.2290008	3.51268
288.0603@7.1580014	3.51339
405.1642@10.099	3.51453
391.2198@10.210001	3.52647
678.2407@11.921998	3.52667
359.1696@6.812831	3.52789
236.1767@10.651	3.52809
336.2298@12.311003	3.52904
108.021@6.8650017	3.53306
157.0527@8.744998	3.53423
351.1152@1.785	3.53608
215.1518@12.222995	3.53896
164.0838@3.5149996	3.54248
117.0786@6.138	3.54495
907.9163@1.5830001	3.54561
310.157@21.267008	3.54713
260.1014@2.8180006	3.54852
195.162@5.966002	3.55691
259.0736@10.661998	3.55795
211.0842@6.1719985	3.55937
215.1099@6.067001	3.56112
149.0104@2.2279997	3.56197
80.0262@7.246998	3.5637
201.136@12.373996	3.56617
1036.3352@11.925997	3.56966
168.9779@1.5750004	3.57084
207.0892@10.724	3.57448
494.9186@1.5769998	3.57556
231.1833@8.516999	3.57593
261.0676@7.046002	3.58306
158.0361@7.908001	3.58389
371.2312@6.9570003	3.58511
313.9419@1.4329996	3.5854
179.0908@6.9400015	3.58608
241.9937@1.4329996	3.58928
927.3348@1.7159997	3.5914
383.1076@4.8509984	3.59151
113.1199@12.375	3.59533
195.8692@1.535	3.59889
70.0779@3.8379993	3.59902
173.0147@5.358001	3.60177
94.0782@8.384998	3.60873
357.9675@11.9349985	3.60874
355.1135@5.255998	3.60901
154.0734@5.1040025	3.60902
486.8921@1.4160002	3.60976
296.1372@9.862	3.61248
263.0382@7.6909986	3.61314
90.046@5.227001	3.61408
272.1739@8.283	3.61445
403.1477@7.317001	3.61491
476.2016@2.8280008	3.61687
188.0126@8.492001	3.61713
416.0541@1.8100004	3.6181
321.069@2.3259993	3.62301
84.0382@1.8139994	3.62544
239.0619@5.997001	3.62652
222.0602@5.149001	3.6266
369.9642@1.6010007	3.627
142.0994@7.701003	3.63101
369.1568@1.7579997	3.63284
106.042@4.412001	3.63406
145.1098@10.282999	3.63482
595.4089@10.278	3.63902
643.8818@1.4420004	3.64244
189.1224@5.2979994	3.64651
275.083@4.9169984	3.64784
451.1596@1.7529993	3.64889
261.0379@7.1289988	3.66079
490.9227@1.5760001	3.6616
1070.888@1.5820003	3.66491
338.0832@6.766002	3.66553
569.2682@7.401997	3.66584
270.0406@8.742002	3.66696
206.1358@1.6570004	3.66927
236.1622@5.0709996	3.671
275.1189@10.528005	3.67201
176.1559@11.247996	3.67235
186.1253@8.617998	3.67422
264.1109@7.7109995	3.67522
140.059@1.6570005	3.67551
248.0758@8.490998	3.67606
253.1422@3.1829994	3.67716
306.0897@5.511998	3.67741
379.1838@10.529	3.67992
241.1483@1.778	3.68
180.1138@9.644001	3.68321
247.1062@5.237	3.6901
337.0908@6.753002	3.69227
230.1578@1.7369996	3.69316
366.0772@10.436002	3.69489
854.5081@9.881001	3.69561
990.9649@1.5870004	3.7015
215.1256@6.470997	3.70294
113.9785@1.4690007	3.70431
371.2287@6.970997	3.70526
207.0895@11.080997	3.70541
235.1773@2.9020002	3.70575
148.016@22.520998	3.70683
216.4604@5.0479994	3.70949
732.13@10.109	3.71021
251.0833@7.623	3.71082
476.2011@2.8320005	3.71129
722.3042@7.5709996	3.71201
564.3636@10.894999	3.71476
155.1309@4.977	3.71492
167.0421@1.4239999	3.71665
324.078@7.0240016	3.71752
159.1229@2.2260003	3.72226
363.1518@2.8089988	3.72423
258.1089@7.0319986	3.7248
881.3559@1.7340001	3.726
260.1174@7.7149973	3.72629
68.0624@20.650005	3.72648
428.0956@1.4980001	3.73477
90.0668@3.2099993	3.73506
132.0238@1.8240005	3.73676
257.1984@8.483998	3.73788
238.0718@1.6230001	3.74096
105.079@1.6230003	3.74258
358.2713@13.135002	3.74434
526.2032@8.464997	3.74627
448.1949@7.160999	3.75058
175.0623@10.679996	3.75107
182.0941@8.444	3.7521
281.8097@1.5460004	3.75228
131.0372@5.561998	3.7534
167.0578@4.002999	3.75388
226.0512@7.0630026	3.75871
360.0245@7.440998	3.76228
414.131@8.737	3.76531
741.354@1.4339995	3.7662
226.12@9.648	3.76642
146.0401@3.1780007	3.76955
424.1506@10.114003	3.77227
236.1271@5.069	3.77229
gamma-L-Glutamyl-L-2-aminobutyrate	3.7728
150.0501@2.6689994	3.77301
1052.4095@27.349	3.77456
296.0804@5.544001	3.77598
133.0194@7.6089973	3.77842
242.1194@7.7109995	3.78759
294.108@6.789001	3.78819
285.1959@1.7420003	3.78827
186.0963@10.136996	3.78872
284.1242@11.692	3.78886
148.0406@2.2249994	3.78956
240.9922@1.4259996	3.79098
293.0935@2.476	3.79262
157.0202@4.742	3.7938
427.1152@5.268001	3.79619
337.0801@5.587001	3.79922
333.0892@6.8739967	3.7995
143.0733@7.046998	3.80048
217.1248@6.903	3.80204
568.2057@1.7080001	3.80234
886.8287@1.4339994	3.8077
228.0146@1.5919994	3.81108
415.1482@11.7699995	3.8116
136.0519@9.781003	3.81222
470.1655@7.516999	3.81951
411.1328@9.428999	3.82024
366.1427@4.218001	3.82077
271.0616@7.414997	3.82199
166.0994@7.673997	3.82824
270.1301@9.649997	3.8289
129.0576@10.683003	3.83041
594.2029@8.934999	3.83504
418.1262@9.763	3.83735
265.0996@5.0590005	3.83848
113.0833@2.228	3.84014
406.0836@7.1869974	3.84186
285.0669@6.5030017	3.84539
568.8508@1.573	3.84748
720.213@8.740998	3.84801
869.836@1.4350003	3.84808
145.0829@2.2229998	3.84829
391.1836@7.432003	3.84916
302.0616@7.136997	3.85043
133.0377@7.880002	3.85553
561.2639@5.3211994	3.85597
271.0658@7.414997	3.86065
145.0737@4.2480006	3.8624
183.1363@8.367002	3.8679
270.0529@13.013	3.86818
91.042@5.623998	3.86838
220.0846@7.1600027	3.86955
751.1358@1.6419997	3.86963
301.1162@8.483998	3.87113
452.3351@8.662	3.87121
281.1096@1.7459993	3.87504
272.1463@10.311002	3.87874
201.1362@4.975001	3.87914
115.0273@4.787001	3.88158
239.1171@5.0260005	3.88724
155.0944@8.341002	3.89131
(R)-1-Aminopropan-2-ol;; (R)-1-Amino-2-propanol	3.89472
233.1053@9.391002	3.89676
224.0696@7.6499977	3.90111
350.9647@2.2319999	3.90683
210.1348@8.238003	3.90811
246.1011@5.367	3.90836
314.0789@11.876004	3.90972
220.0846@3.171999	3.91241
149.084@9.332	3.9128
337.9147@1.4659997	3.91384
71.0735@6.1349983	3.91503
268.0884@7.031002	3.91636
252.0875@9.1849985	3.91714
506.2177@1.7620002	3.91909
310.0624@8.636997	3.92127
423.0418@8.214	3.92148
163.0302@7.73	3.92384
253.1424@6.5090017	3.92762
193.0595@11.924001	3.92776
187.1207@10.281003	3.9358
109.0016@1.4300002	3.94212
250.1208@10.058003	3.9436
303.0776@7.0070024	3.94429
479.1787@10.269001	3.94467
166.0994@10.622997	3.94671
365.0244@6.858001	3.94838
268.1419@4.143	3.94851
378.094@9.712003	3.94864
205.0739@10.052001	3.94953
135.0408@1.6259997	3.95218
396.299@8.651	3.95245
326.1489@5.2619987	3.95341
132.0238@2.2260003	3.95776
223.1205@11.983001	3.95907
263.8378@1.5429996	3.96242
184.1194@7.334	3.96373
391.184@12.078002	3.96414
310.1528@5.533998	3.96435
194.1056@5.3959975	3.96492
145.0667@2.9290006	3.96998
209.1049@6.468998	3.97004
275.1361@4.242998	3.972
332.1826@7.742001	3.97204
542.2277@2.7719996	3.97331
373.2462@10.774997	3.97716
648.3189@1.7669992	3.97879
304.0721@8.783001	3.98415
222.0136@9.398	3.98979
268.0729@14.580996	3.99113
754.2051@1.7200004	3.99391
110.0732@6.2740016	3.99561
268.1313@10.148997	3.99828
218.1157@8.455001	4.00115
85.0891@2.8980007	4.00244
142.0988@8.752002	4.00859
1009.1904@11.099	4.00968
229.0161@6.237	4.01133
155.1307@12.372994	4.01518
148.0154@19.933	4.0191
425.3135@15.916008	4.02004
199.1198@4.7799993	4.02058
270.9509@5.6439986	4.02112
131.0944@8.3359995	4.02211
212.1416@11.222995	4.02382
276.1358@12.53	4.02626
587.1349@7.3910027	4.02658
171.1981@11.679998	4.02801
94.078@6.0399976	4.03241
351.1325@1.785	4.03266
108.0934@7.25	4.03534
397.119@10.843997	4.0355
202.1026@10.291005	4.0374
73.0165@3.6289995	4.0392
159.1251@5.2429976	4.04126
87.014@7.613003	4.04663
272.1009@2.2239993	4.04757
233.1071@5.5540004	4.04842
423.163@4.7259984	4.0492
264.1357@10.687999	4.04931
143.0367@9.8569975	4.05181
233.072@5.873997	4.05366
132.053@2.2139997	4.05394
318.9736@6.996001	4.05434
488.2184@8.43233	4.05509
173.1047@8.333999	4.05687
326.1477@4.242998	4.05889
159.1243@1.7760006	4.06018
175.1201@2.986	4.06137
344.088@6.386998	4.06371
400.1154@9.699002	4.06376
379.8102@31.810005	4.0652
605.7073@1.5330005	4.06689
448.2237@10.056	4.06735
526.0411@7.294002	4.07492
172.1212@10.411002	4.07551
353.1098@5.031999	4.07663
145.0737@4.246001	4.07793
285.0803@6.8410025	4.078
213.0983@6.9459996	4.07817
762.9182@1.5839998	4.07882
236.116@7.6600027	4.0808
149.0474@5.557999	4.08126
366.168@7.306	4.08465
323.7915@5.557999	4.08537
430.2416@4.7769985	4.08538
961.8435@1.5709996	4.08582
172.157@4.2480006	4.08625
448.1484@7.6479983	4.08718
249.0466@9.117002	4.08791
346.0897@4.4559994	4.08816
231.0224@9.281002	4.08841
238.1322@10.438998	4.0894
381.0103@1.5999995	4.09057
468.1966@2.2239993	4.09153
479.2261@7.511001	4.09519
3-(Methylthio)propanoate	4.09725
377.2073@10.216002	4.1017
122.0374@8.832	4.10392
690.32@1.7879992	4.10469
301.1248@8.479003	4.10882
12(R)-HPETE;; (5Z,8Z,10E,14Z)-(12R)-12-Hydroperoxyeicosa-5,8,10,14-tetraenoic acid	4.10977
223.1519@7.128002	4.1105
314.1@5.2080026	4.11227
158.0388@1.7869996	4.11241
246.0785@9.442996	4.11251
204.1055@4.237	4.11464
179.0823@2.5110009	4.11534
197.1414@12.225003	4.11627
169.1462@12.354003	4.11677
370.0929@7.1950035	4.11826
123.0314@4.8529983	4.11897
540.0109@1.5870007	4.11954
418.967@1.6010007	4.12048
190.0666@8.274998	4.12097
197.0807@1.6679995	4.12493
126.0416@4.975	4.12942
304.107@8.781002	4.13159
111.0683@9.850003	4.13725
132.0574@13.140004	4.13957
351.0952@4.8089995	4.1415
157.1463@15.458991	4.14421
379.1844@9.700001	4.14846
145.053@6.0789986	4.15055
462.1799@4.7929997	4.15206
292.178@7.2059975	4.15499
251.0794@7.880002	4.15667
286.1279@7.4730034	4.15923
635.9082@1.5789996	4.16138
322.0868@8.787998	4.16503
362.3029@24.55401	4.16541
466.2197@18.497002	4.168
82.0415@6.1999984	4.16812
738.1887@7.570003	4.1691
309.1433@5.2120004	4.1712
395.1794@9.699002	4.17305
272.1747@10.411997	4.1733
303.2022@9.567996	4.17372
716.3536@1.4360003	4.17415
170.0573@6.041	4.17466
228.1358@20.187006	4.1778
213.0985@7.3589973	4.1783
262.0949@7.164001	4.18155
63.0092@1.4329997	4.18283
288.0945@2.2279997	4.18507
377.0732@2.469001	4.18507
473.3184@9.802001	4.18572
456.2916@9.7890005	4.18596
372.1034@7.576003	4.18912
56.0625@6.1150017	4.19016
100.0521@5.5500016	4.19073
394.0514@1.5929996	4.19165
148.0515@9.003999	4.19178
260.0899@2.8219993	4.1941
516.1943@7.0240016	4.19609
263.0377@7.074002	4.20321
290.0722@12.092003	4.20475
Guanosine Esi+8.569	4.20653
118.0408@2.4069998	4.20942
643.8327@1.4350002	4.21496
452.9521@1.5830001	4.21525
370.095@4.231001	4.21655
425.3135@15.9030075	4.21663
306.1146@1.8160008	4.219
493.115@2.477	4.21938
464.1733@1.7910002	4.22022
285.0681@8.423998	4.22071
320.1042@7.0090017	4.22165
1008.8563@11.100002	4.22166
233.1407@8.957	4.22185
375.1994@1.7939996	4.23022
265.0781@8.503999	4.23219
184.157@7.0720024	4.2324
389.1142@10.858997	4.23605
325.1883@12.592003	4.23628
640.2797@1.7589997	4.23662
475.7444@1.5429996	4.23663
176.0811@3.5729985	4.23692
386.1271@8.902004	4.23729
71.0497@5.0540004	4.23878
237.1001@4.268	4.23897
1039.2535@7.4400015	4.24044
104.0269@8.526	4.24048
315.124@8.777004	4.24158
358.1015@11.929996	4.24174
231.1098@6.942001	4.24502
71.0639@5.261001	4.24674
395.2073@8.425998	4.24706
365.0739@6.787999	4.24772
301.1987@5.537001	4.25103
385.0186@1.6189996	4.25248
325.1399@4.388	4.25459
303.152@9.593997	4.2571
223.1205@13.553002	4.25835
179.0809@4.8739986	4.25891
402.1884@9.752003	4.26044
258.089@11.088998	4.26059
174.1001@3.5080013	4.26217
159.0887@6.1269994	4.26636
130.0114@1.4220005	4.26726
180.1239@7.317001	4.26774
217.0949@6.343998	4.2678
492.9053@1.5810002	4.26871
169.0947@1.7200004	4.26878
358.2698@12.545998	4.26977
280.9759@7.190998	4.27013
639.6269@1.5489999	4.27032
227.1516@7.121998	4.27093
Glycine;; Aminoacetic acid;; Gly	4.27245
107.0385@2.228	4.27529
252.0471@7.209	4.27666
358.1279@9.660999	4.27718
119.0374@5.624	4.27785
431.1791@9.509002	4.27931
229.1674@12.212003	4.27975
303.1372@7.802001	4.28032
396.1713@10.0720005	4.28172
15-Deoxy-Delta12,14-PGJ2;; 15-Deoxy-Delta12,14-prostaglandin J2	4.28634
304.1529@6.567001	4.2867
491.72@1.5439998	4.28782
158.0888@8.747999	4.29029
407.242@10.977998	4.29193
712.3646@1.4329998	4.29262
170.094@10.213002	4.29461
129.0781@2.217	4.29898
156.1577@8.697999	4.30065
131.0942@12.045999	4.30199
279.1582@3.144999	4.30409
234.1279@1.8129998	4.30632
355.1272@5.255998	4.30689
213.0096@6.7259984	4.30735
286.1918@12.5060005	4.30778
250.1913@9.645997	4.30782
184.0359@6.9519987	4.30824
653.8785@1.5750004	4.31295
726.3752@22.510994	4.31316
324.1689@10.562	4.31654
206.097@10.588998	4.31813
450.142@1.7470007	4.31913
386.2942@10.112	4.32052
183.053@2.9520013	4.32068
349.0265@13.002006	4.32324
153.0426@5.408001	4.32353
110.0366@11.769998	4.32704
284.1479@3.5650008	4.3272
317.1384@5.362	4.32822
224.1407@17.896996	4.33228
384.0057@12.997	4.33267
114.0411@2.2290003	4.33508
366.1743@7.3040004	4.33542
224.0684@6.399998	4.33976
591.8667@10.238999	4.33983
830.3024@2.2210004	4.34089
139.0999@5.432999	4.34821
657.8883@1.5769998	4.34842
188.0287@5.202	4.34901
197.1481@10.898003	4.34914
337.1888@11.927001	4.34938
304.1136@13.4419985	4.35122
272.1831@7.3520017	4.35539
292.056@1.6520003	4.35548
402.2254@23.937994	4.35917
285.0682@8.514004	4.36166
167.0178@1.3870001	4.36244
316.0795@3.5120008	4.36403
370.1294@11.898	4.3647
194.0577@9.135999	4.36474
557.0105@9.98	4.36623
129.0423@12.760995	4.36792
523.1994@5.0639997	4.36829
169.1094@9.384002	4.36898
504.1954@7.074998	4.37148
120.0207@8.713	4.37245
244.0846@9.850003	4.376
562.2575@26.138	4.38108
350.0091@10.251004	4.3818
743.3472@8.501003	4.38272
222.1002@5.1560006	4.38282
291.2039@10.536001	4.38679
56.0626@11.897002	4.38812
168.1147@10.170002	4.39179
Deoxyadenosine	4.39245
193.1096@17.808002	4.39644
70.0226@1.4150006	4.40264
155.1303@5.3439994	4.40388
225.1006@2.3419995	4.40393
241.1059@1.7540005	4.40444
247.0886@7.720997	4.40471
223.2776@7.128002	4.40598
260.0828@5.966999	4.40623
421.0988@1.6500006	4.40693
421.0987@1.6489992	4.40755
141.0579@5.942001	4.40908
287.1199@10.79	4.40915
425.084@4.453001	4.40949
411.1212@9.766	4.41168
249.0366@8.487	4.41475
719.6884@1.5270003	4.41505
292.1411@8.734997	4.41531
131.0374@5.7290025	4.41762
161.0478@5.587001	4.41793
177.0536@4.197	4.42022
315.0603@10.489003	4.42273
430.09@7.822999	4.42333
874.3204@2.2239993	4.42362
341.1839@8.964001	4.42896
404.1014@10.419999	4.42952
142.0985@7.5330014	4.42998
324.0782@6.8840017	4.43352
69.0575@2.8399987	4.43654
293.0443@7.238003	4.43674
319.1513@5.4229984	4.43806
172.0374@2.417	4.43809
494.0576@1.6119996	4.43981
305.1033@5.007001	4.44415
472.2236@10.076997	4.44577
304.1516@6.567001	4.44589
125.014@7.128002	4.44703
348.0181@8.634002	4.44769
143.0939@1.6930006	4.44783
214.0634@10.639005	4.44815
245.0723@7.345997	4.44906
987.8035@1.4379998	4.45032
130.0158@1.4230002	4.45039
300.0963@8.86	4.45249
130.0394@1.4249996	4.45337
366.2147@7.307003	4.45429
160.1093@7.701003	4.45522
409.0592@7.4360013	4.45523
188.0476@10.778001	4.4554
146.0704@7.2200007	4.45584
113.1199@11.886001	4.45618
248.1058@9.791996	4.46068
239.1462@5.9530015	4.4615
191.0579@8.326002	4.46317
229.0076@7.9250016	4.46592
245.0725@5.625	4.46624
233.1613@7.3309975	4.46684
433.0594@10.878999	4.47082
236.1755@8.308	4.47206
181.152@8.653001	4.47285
212.0375@8.6950035	4.47661
490.2174@9.399997	4.47866
128.0471@3.7580004	4.4794
216.0995@6.557003	4.47977
232.1058@1.7750006	4.48062
562.2917@9.580001	4.48079
260.1372@4.414001	4.48114
141.0795@6.1309986	4.48375
673.625@1.5429996	4.48423
280.1415@3.4209993	4.48453
272.0546@6.891002	4.48523
442.1914@11.545002	4.4899
161.0474@6.9940023	4.49038
223.0873@7.128002	4.49103
244.0875@7.5480013	4.49185
225.0744@2.2229998	4.4925
329.174@7.257003	4.49379
399.0974@7.5820003	4.49397
275.0236@7.793	4.49791
750.3649@1.8499995	4.49852
490.2348@7.7570024	4.50137
252.0998@9.22	4.5029
212.1403@8.197002	4.50403
356.2336@24.562994	4.50673
490.1017@10.089	4.50832
268.1643@11.091002	4.50852
182.058@9.781003	4.51039
295.1776@13.713001	4.5128
356.0319@2.2160003	4.51354
129.0581@8.740998	4.51457
344.0895@11.201997	4.51645
581.0145@5.5509996	4.51658
266.0069@1.4350003	4.51721
252.1079@9.22	4.51795
755.3691@7.029002	4.51795
174.1152@7.6549997	4.51844
271.9692@1.604	4.51921
86.0373@7.086999	4.51932
70.0781@9.092	4.51994
103.9932@8.641001	4.52106
363.2975@7.5240016	4.52199
358.0982@9.674999	4.52263
264.1108@7.242001	4.52453
Acetyl adenylate;; 5'-Acetylphosphoadenosine	4.52477
248.1412@9.5650015	4.52568
424.0763@7.3209996	4.52661
209.0689@5.2420006	4.52805
200.1111@1.7620002	4.52853
310.0096@12.996001	4.52975
585.0652@1.6447996	4.53087
914.3192@1.7610006	4.53134
100.089@6.2330008	4.53238
222.0406@8.405	4.53303
239.0457@2.5530005	4.53378
256.1057@2.8109994	4.53392
224.9803@1.4339994	4.53594
O-Acetyl-L-homoserine Esi+5.6679997	4.536
505.8779@1.4669994	4.53654
706.4327@10.785003	4.53768
394.8907@1.4329998	4.54151
246.0986@9.449002	4.54261
201.1556@11.743003	4.54275
302.1713@12.097995	4.54477
213.049@3.4950006	4.54675
181.1341@8.653001	4.55147
639.2734@1.7659997	4.55207
195.0558@2.8649998	4.55231
359.1697@6.819	4.55431
387.0766@6.988999	4.55709
328.1481@8.587999	4.55745
331.9468@1.5750004	4.55882
235.0842@7.056	4.55892
Hypoxanthine Esi+2.8450003	4.56179
289.1167@4.3270006	4.56299
777.3385@5.442001	4.56453
204.1391@8.184001	4.56466
110.0729@8.899998	4.56518
188.0683@6.0370016	4.56929
357.0736@7.5480013	4.56941
215.122@6.067001	4.57224
323.1576@6.468998	4.57239
137.9991@10.22	4.57804
258.0859@2.403	4.58022
691.4057@8.837999	4.58252
154.0279@2.4179995	4.58337
145.9861@8.462002	4.58421
159.0684@9.4539995	4.58461
266.1255@9.475003	4.5862
586.918@25.625	4.58808
432.2198@3.5019996	4.58884
176.1556@7.201999	4.5907
988.2209@11.294999	4.59118
358.2833@13.143003	4.59258
219.1458@2.9960003	4.59677
296.1232@7.0440025	4.59732
454.2396@4.6470017	4.59763
267.0563@6.5010033	4.60002
484.1934@1.7480003	4.60127
109.0527@6.302998	4.6021
170.1299@11.945003	4.60226
298.0563@1.6559993	4.60773
98.0712@8.395001	4.61001
406.1585@2.2429993	4.61145
322.0996@8.5	4.6124
285.0673@6.8379984	4.61502
368.2035@7.5560007	4.61612
400.113@9.703002	4.61619
381.2509@12.545998	4.61667
170.1304@9.6950035	4.61734
187.0271@5.6000013	4.61885
597.9514@1.5849996	4.62053
169.1092@7.0010023	4.62242
152.0261@1.4259996	4.62321
325.1299@7.668	4.62326
215.1864@8.6589985	4.62396
267.092@12.092003	4.62711
955.3158@1.4329997	4.62779
387.2248@5.2949986	4.6286
176.1556@8.391002	4.62904
96.0933@6.3209996	4.62935
275.0088@4.526999	4.62977
510.0345@1.6139994	4.63016
131.0462@5.7259984	4.63143
126.0678@6.347	4.63151
86.0413@7.0869985	4.63187
704.4817@22.594004	4.63838
203.0808@4.9270015	4.64113
244.0079@6.498997	4.64224
354.2563@15.919004	4.64274
68.0626@5.5310006	4.64349
342.2046@23.937994	4.64485
221.1049@11.072999	4.64837
292.1305@11.890999	4.64936
265.8349@1.5419999	4.65008
68.0262@6.0440016	4.65137
229.0944@6.1730003	4.6514
226.0838@8.796999	4.65282
80.0365@1.6959994	4.65408
951.1515@1.4350001	4.65514
207.0536@6.800998	4.65514
293.1711@4.763	4.65543
319.0894@9.768002	4.65641
Deoxyadenosine Esi+9.408	4.65658
438.9991@1.627	4.65829
80.0369@1.6969995	4.66018
326.0802@7.1089973	4.66307
282.1184@7.522002	4.66398
178.1712@11.3099985	4.66399
247.0878@5.518001	4.66469
373.8036@1.5340003	4.66646
213.0623@2.6320012	4.66854
147.1044@10.428	4.66904
664.263@2.2250001	4.67014
528.8644@1.5750004	4.67039
224.1412@15.84	4.67058
240.1376@10.942996	4.67267
208.0728@9.179997	4.67276
182.0576@6.1929975	4.67295
287.9864@1.5839998	4.67335
490.2193@10.131	4.67593
490.1738@9.399997	4.67631
Adenosine Esi+4.791999	4.67664
582.2167@5.031999	4.67788
216.1118@3.5120008	4.6802
145.0389@8.8080015	4.68031
925.8879@1.5830001	4.68131
220.0847@7.2760005	4.682
244.0351@6.4980006	4.68485
168.0893@4.2149982	4.6859
333.106@1.785	4.68884
156.0684@7.1600027	4.69159
491.9993@1.4169999	4.69329
270.1298@2.2860003	4.69438
256.1666@12.514004	4.69489
278.1288@1.771	4.695
632.324@8.839001	4.6962
482.2773@11.838998	4.69772
270.0798@1.8170005	4.69935
437.2201@9.921998	4.70069
1064.4806@4.698999	4.70099
214.0415@3.4800014	4.70671
140.0448@3.5029988	4.70724
451.1464@11.093997	4.70797
180.0246@5.990999	4.70804
186.0117@4.7590013	4.70825
874.1998@9.753999	4.71094
692.3127@5.0420003	4.7117
434.1064@6.475002	4.71327
545.8783@1.4309999	4.71327
513.1426@9.300002	4.71373
351.204@9.464997	4.71433
83.0377@4.931	4.71465
428.2975@8.171998	4.71687
176.9925@2.4739993	4.71843
191.0616@5.766999	4.71972
814.8517@1.5769998	4.72263
218.0146@1.4329996	4.72263
185.9519@1.4350003	4.72285
301.0561@2.4919996	4.72299
738.9386@1.5830001	4.72793
210.1588@7.1730003	4.72971
691.8347@1.5750004	4.73245
306.131@5.2290025	4.73248
634.2949@8.1900015	4.7335
399.8203@1.5340003	4.73383
478.1109@10.095999	4.73589
513.3509@18.643003	4.73669
148.1244@12.213004	4.74177
251.0829@3.386001	4.74325
189.1365@4.8730006	4.7456
589.8712@1.4350002	4.74913
324.0776@7.0240016	4.75311
299.9348@1.4109997	4.75379
232.0446@1.7239994	4.7552
613.9247@1.5820004	4.75563
299.2201@2.222	4.75643
231.1107@6.8020015	4.75925
285.0449@7.7250023	4.76047
293.094@5.5399985	4.76385
468.0441@7.8099985	4.76636
222.0891@7.039997	4.7682
238.9589@1.4070003	4.7687
115.0267@5.362	4.76871
147.1042@7.6549997	4.76905
253.167@13.470999	4.77508
228.1184@11.666995	4.77609
262.0951@7.272002	4.77866
110.0665@6.283001	4.77888
226.1026@1.7809992	4.78043
223.0334@7.6089973	4.7816
187.0631@5.944	4.7816
791.1439@4.9739995	4.78307
440.9959@1.5890003	4.78367
224.1406@7.781002	4.78562
232.0548@1.604	4.78599
264.0085@1.4339994	4.78716
465.1638@9.8169985	4.78943
189.0417@6.1390033	4.79444
165.0106@8.893999	4.79855
218.1071@7.6609983	4.80137
154.0624@9.162997	4.80488
264.1348@10.1900015	4.80684
317.148@4.9819994	4.80797
267.2169@9.362	4.80969
629.1339@7.574998	4.81208
588.036@6.757999	4.81398
510.1268@9.384001	4.81411
702.2286@1.7560004	4.8162
551.1798@1.7060006	4.81807
300.1426@2.2249994	4.81888
243.0732@1.6580006	4.82388
148.0148@7.121998	4.82482
525.1184@2.288001	4.82685
553.3144@18.161995	4.82752
642.7799@1.5709997	4.82774
313.1313@11.212003	4.82803
726.3302@2.8180006	4.82949
337.9254@1.4379998	4.8317
159.0334@4.7590013	4.83182
273.0706@7.5359983	4.832
271.0873@7.2559977	4.83227
Arbutin 6-phosphate;; Arbutin-6P	4.83342
314.22@8.880002	4.83413
412.2123@7.5809975	4.83824
835.9749@1.593	4.84074
D-erythro-3-Hydroxyaspartate;; (3S)-3-Hydroxy-D-aspartate;; (2R,3S)-beta-Hydroxyaspartate Esi+10.5199995	4.84135
307.0514@10.264005	4.84591
377.0638@10.214997	4.84862
813.2634@1.7529993	4.85128
963.822@1.4360005	4.85229
295.1519@7.710003	4.85794
1012.4574@7.6962953	4.859
510.2425@3.5839999	4.85978
329.1665@9.298003	4.86045
126.0676@8.175998	4.86199
94.0164@1.6020002	4.86261
143.0377@10.911002	4.86343
264.135@10.227998	4.86495
379.0512@7.440998	4.86806
635.3516@8.975999	4.8703
569.2693@7.3869977	4.87054
287.0998@5.039999	4.87084
206.9533@1.613	4.87127
326.1108@5.539001	4.87263
227.9587@1.4669994	4.87377
187.1203@9.638	4.87435
468.0917@1.7589997	4.87594
136.052@6.1730003	4.87907
309.9722@1.5779995	4.88094
202.143@1.604	4.88267
286.133@8.772002	4.88271
361.2071@7.02	4.88353
140.0845@6.134001	4.88511
271.9725@1.604	4.88544
264.1469@2.4760003	4.88961
237.1531@2.2809992	4.89348
250.1421@3.613999	4.89743
586.209@7.018002	4.89749
361.2097@11.140003	4.89941
400.1736@1.7420003	4.90055
L-Glutamine;; L-2-Aminoglutaramic acid Esi+12.549997	4.90166
337.0933@11.933998	4.90316
304.0939@8.774998	4.90462
336.1417@7.701002	4.90522
145.0528@5.8979983	4.90564
230.087@1.7630004	4.90691
468.094@1.7589997	4.90738
266.067@1.7089998	4.90778
242.112@4.9450016	4.90788
312.2035@3.3010006	4.90936
1063.8173@1.4339994	4.90952
780.1457@4.307999	4.91075
495.6674@1.5520006	4.91084
196.0743@7.7339973	4.91364
446.1357@8.742002	4.91367
84.0511@4.515	4.91392
267.0853@8.681	4.91795
553.7702@1.5300001	4.91798
110.0545@6.2870016	4.92192
213.136@6.3549995	4.92204
325.0798@5.559001	4.92257
336.0772@10.104003	4.92413
194.0694@5.6239977	4.92448
383.1664@4.6280003	4.92575
69.0215@4.783998	4.92974
602.2545@2.597	4.93058
951.8225@1.4329997	4.93102
1041.2437@7.4400015	4.93113
350.0167@8.632998	4.93154
216.0899@7.0440025	4.9328
245.2001@9.635998	4.93574
303.8903@31.78499	4.93853
526.0864@9.849	4.94193
705.0934@1.6059994	4.94454
238.0845@11.764005	4.94642
384.118@5.268001	4.94874
193.042@1.7439996	4.95298
219.1234@1.7540007	4.95543
247.1042@1.7529993	4.95693
126.1039@10.410999	4.96146
278.0729@10.907003	4.96219
429.1995@11.093997	4.96229
351.0877@11.225	4.9648
294.1241@7.8350024	4.96783
223.0593@3.862	4.96819
249.1034@9.117002	4.96861
195.0525@5.2189994	4.97094
524.1564@10.099143	4.97373
275.1698@4.916	4.97585
469.3442@24.692995	4.97868
304.0829@8.781002	4.97988
287.1188@12.399997	4.98208
671.3036@3.3649998	4.98259
591.6588@1.5429996	4.98341
349.937@1.4420004	4.98572
297.1071@4.0179996	4.9871
329.9267@1.5999998	4.9885
257.1265@8.701001	4.99152
390.141@10.088	4.99398
208.0847@8.537	4.9943
136.0686@1.4910002	4.99433
813.261@1.75	4.99477
236.1762@9.813	4.99489
126.1035@7.5560007	4.99508
841.3423@1.4290005	4.9952
251.9496@9.244	4.99521
207.0353@7.628002	4.99537
229.0781@5.531001	4.99759
375.2618@10.153003	5.00022
130.1004@6.5700035	5.00154
223.1202@4.245001	5.00193
629.213@8.47	5.00509
228.0916@7.2920003	5.00605
318.2551@19.539	5.00775
560.2126@8.904002	5.01066
510.6861@1.5510001	5.01143
308.0184@1.479	5.01169
181.9551@1.4339994	5.01197
268.0953@10.837998	5.01285
524.1854@7.0079985	5.01423
305.1293@12.399997	5.01481
83.0718@2.217	5.0151
344.2049@4.4270015	5.01576
415.1119@10.683999	5.01586
244.0233@6.501003	5.01748
297.9338@1.4270006	5.01974
148.0873@8.1799965	5.02027
364.2273@9.668	5.02035
196.1202@9.316998	5.02123
782.1596@8.498	5.02192
329.1788@7.2510037	5.02602
211.0952@2.163001	5.02928
239.1334@5.9530015	5.02943
174.1401@9.134002	5.03106
348.1076@6.8730006	5.0314
199.1203@11.397002	5.03162
244.0134@6.4429975	5.03314
337.0765@11.924002	5.03632
229.0952@6.182999	5.03922
257.0722@7.524998	5.04183
405.236@11.243998	5.04221
348.0955@6.8700004	5.04247
771.2559@1.6730002	5.04262
214.0741@8.740998	5.04505
237.1033@8.942	5.0486
192.1151@11.286997	5.04883
621.1882@1.6809999	5.04888
512.0853@10.1069975	5.05027
296.1609@11.056	5.05066
336.0604@10.104003	5.0513
182.1012@6.182999	5.05136
345.1545@6.4786882	5.05444
269.0734@8.494	5.05879
943.5015@1.5410002	5.05901
304.2238@9.958004	5.05927
108.0572@6.1719985	5.06118
389.0604@8.576997	5.06196
149.0206@2.2279997	5.06254
335.2459@13.752997	5.06607
194.0692@7.837002	5.06851
128.0841@7.5740013	5.07165
305.1488@2.287	5.07278
275.2092@7.3990016	5.07324
1022.1366@1.4410002	5.07416
241.0039@6.7010026	5.07446
423.246@8.606998	5.07564
443.2877@12.105996	5.07833
202.0951@2.3320005	5.08104
300.0815@6.916	5.08199
286.0945@7.8070025	5.08252
526.8659@1.5750004	5.08449
236.2101@5.0729985	5.0863
87.0682@3.6350005	5.08807
449.1533@7.203998	5.089
118.0414@8.128001	5.08928
272.0537@7.1649976	5.09027
440.9931@1.5699998	5.09066
400.113@8.910003	5.09106
96.0935@7.8780003	5.09117
169.0543@9.313002	5.09291
145.0738@4.449999	5.09294
284.1474@3.5680006	5.0937
198.1609@24.010992	5.09407
186.1372@5.186998	5.09426
336.0511@10.104003	5.09552
309.0935@1.8180006	5.09715
397.1419@9.558002	5.09727
264.1078@7.1340017	5.09734
689.8372@1.5652946	5.09741
510.2419@3.5749989	5.09809
564.0249@1.4920003	5.09926
252.1177@2.7969992	5.09927
234.1252@10.04	5.09957
827.9938@1.5859996	5.09985
497.1492@1.7529994	5.10112
124.0528@12.088	5.10152
462.2222@1.7490003	5.10203
129.0396@6.9561434	5.10343
355.1104@10.095998	5.10606
199.1115@4.68	5.10685
651.2263@5.586999	5.10696
630.8446@1.5919997	5.10725
376.2219@26.390009	5.10745
812.346@1.4319996	5.10808
232.033@1.7229997	5.10971
207.0528@6.6609993	5.10976
297.1102@3.4899995	5.11059
258.101@12.087003	5.11171
244.0946@4.169	5.11331
241.1057@2.2279997	5.11341
102.0808@31.784994	5.11362
190.0482@2.4160001	5.11594
465.1261@9.701001	5.11622
399.1752@5.2050014	5.12037
131.0369@9.351001	5.12091
334.8145@1.566	5.1216
382.9213@1.4339994	5.1242
623.2908@4.932999	5.12511
315.1302@8.727001	5.12694
629.3696@7.5749984	5.12977
205.0743@9.451001	5.13017
489.163@8.821001	5.13036
374.144@1.715	5.13222
194.0686@7.664001	5.13369
350.0331@7.5240016	5.13623
219.1456@8.434002	5.13758
513.4637@1.5839998	5.13908
72.033@2.2229998	5.13959
485.1349@10.091002	5.14348
488.2243@2.308999	5.14509
404.0717@6.8519998	5.14947
385.096@11.7420025	5.15388
127.0123@1.4189997	5.1544
161.0618@6.692001	5.15505
425.1326@9.475002	5.15526
126.0425@2.1320002	5.15804
537.1325@10.231998	5.15981
396.1934@18.165	5.16033
201.1361@11.743002	5.16197
184.0738@7.8900003	5.16262
1062.8074@1.4300002	5.16277
161.0473@6.694	5.1645
131.13@4.613999	5.16647
777.3822@3.5050008	5.16701
673.3063@5.0820003	5.16741
668.324@1.7389995	5.16764
211.0122@2.2409997	5.16824
D-erythro-3-Hydroxyaspartate;; (3S)-3-Hydroxy-D-aspartate;; (2R,3S)-beta-Hydroxyaspartate	5.1684
284.184@6.815998	5.16858
353.9454@1.5880003	5.16952
134.1086@8.197002	5.16967
434.1445@6.483001	5.16983
5-Aminolevulinate;; 5-Amino-4-oxopentanoate;; 5-Amino-4-oxovaleric acid;; 5-Amino-4-oxopentanoic acid	5.1707
183.9536@1.4350003	5.17103
524.1854@7.0090017	5.17313
372.1545@1.7490003	5.17413
322.042@8.496001	5.17446
227.0558@3.6350005	5.17613
217.146@15.131997	5.17768
340.0746@8.904002	5.18177
140.0843@8.808002	5.18228
156.0686@7.2769966	5.18256
197.1059@10.839997	5.18383
248.0477@2.286	5.18492
378.056@1.7070005	5.185
152.0149@11.549002	5.18502
607.7694@1.5130002	5.18645
164.0473@2.4069998	5.19013
440.1813@23.935991	5.19131
245.0506@12.287997	5.19257
447.2085@2.2239993	5.19486
140.1196@9.700001	5.1955
471.9074@1.4319996	5.19775
265.1524@1.5600004	5.19813
197.1051@9.927001	5.19907
377.0513@6.0800014	5.19977
168.0285@2.2200005	5.20115
250.0945@7.7519994	5.20182
992.6833@8.235	5.20278
331.1316@2.2249994	5.20354
147.0525@1.6990005	5.20433
315.1868@11.088998	5.20582
Ectoine;; L-Ectoine;; (4S)-2-Methyl-1,4,5,6-tetrahydropyrimidine-4-carboxylate	5.21296
481.3174@23.655008	5.21367
126.1038@7.5449986	5.21513
394.9521@1.4280003	5.21984
403.0879@1.7830007	5.22103
444.1108@8.793	5.22147
396.0623@10.910003	5.22185
278.129@2.2190008	5.22262
269.0732@8.490998	5.2276
229.1671@14.045997	5.22786
239.3572@5.962001	5.22791
578.2182@6.819	5.22914
204.1353@8.608001	5.23399
318.0586@4.4010005	5.23633
50.9782@1.4169999	5.23896
313.0992@11.177001	5.23901
474.2397@10.916004	5.24132
192.1149@7.3830004	5.24258
239.9773@9.954997	5.24592
244.0885@4.165	5.24659
272.04@8.752002	5.24788
294.1495@11.423003	5.24847
180.0531@6.2080035	5.24918
618.1901@10.108001	5.25272
358.1088@8.457	5.25311
435.0739@10.839997	5.25519
440.1939@11.201997	5.25521
466.1787@1.7490003	5.25554
386.1204@7.317001	5.25654
239.9672@1.4239999	5.25824
199.0859@3.5	5.25861
339.123@2.9380012	5.25872
196.1818@10.976002	5.25981
244.1781@4.4839997	5.26033
123.08@2.163001	5.26401
183.0892@6.1719985	5.26429
696.3182@4.742	5.26459
148.0869@1.7519999	5.26674
454.1958@8.649999	5.26708
221.0122@1.646	5.26821
191.1512@2.2260003	5.27051
879.8341@1.4339994	5.27088
334.0929@7.658002	5.27231
239.0771@1.8129998	5.27604
321.1127@10.218997	5.27617
480.1845@6.3659987	5.27732
221.9636@8.6799965	5.27754
75.0124@3.4350002	5.27992
441.1915@4.1679997	5.28308
218.0384@1.5999995	5.28523
339.1698@7.843998	5.28659
519.1419@7.8300014	5.28701
178.0629@6.1000013	5.28731
93.9727@1.4290005	5.28762
943.332@1.7519997	5.29085
616.1792@1.6819994	5.29122
594.1413@3.3659992	5.29323
484.1319@4.2239995	5.29418
531.2871@10.274	5.29579
779.2794@1.6102608	5.29674
304.1715@12.070004	5.29689
427.0708@8.600999	5.29755
291.1338@2.2249994	5.29793
264.095@8.199998	5.29956
474.2397@10.944	5.3
110.0859@6.2720017	5.30186
366.1891@5.0950003	5.30245
394.103@11.971995	5.30324
243.0196@4.9759984	5.30815
256.0258@8.447999	5.30852
104.0619@10.117999	5.30889
241.1776@5.1089993	5.309
248.0697@8.490998	5.30985
290.0915@9.153	5.30993
223.1208@12.095998	5.31022
272.2092@8.259999	5.31037
454.9105@1.4580001	5.31147
258.1288@11.851005	5.31482
212.0656@9.772999	5.31497
468.0966@2.2239993	5.31717
706.4325@10.678001	5.31763
699.8636@1.4379998	5.32146
774.185@4.962999	5.32232
490.2341@9.414999	5.32281
489.1676@9.199998	5.32358
191.0596@8.130002	5.32388
321.1259@7.3769994	5.3251
264.074@8.492001	5.32669
623.2944@4.9450016	5.32677
128.0581@6.6069984	5.32695
205.0365@7.0850015	5.32706
368.1219@8.593001	5.32744
907.4011@4.7300005	5.33084
68.0255@7.093001	5.3317
150.1149@5.341999	5.3341
174.14@10.114002	5.33726
701.3923@7.752999	5.33864
283.1211@10.927001	5.34123
226.9772@1.4370002	5.34125
223.1205@5.4739995	5.34144
94.0779@8.460003	5.34328
536.886@1.4339994	5.34379
209.0674@6.994999	5.34421
179.0919@6.9570003	5.34548
166.0989@8.166996	5.34697
254.1245@8.543	5.34923
439.8262@1.5699998	5.35068
578.0516@12.994998	5.35072
288.1602@9.868001	5.35496
430.0675@4.6519995	5.35583
460.1701@10.634002	5.35604
237.0634@7.2740016	5.35635
140.0472@6.2080035	5.35717
415.121@10.6830015	5.35799
139.0759@4.7429986	5.36035
389.2417@7.097	5.36046
93.0579@7.1790004	5.36075
177.0461@4.761999	5.36156
67.9753@1.4280003	5.36169
106.1224@8.160999	5.36179
423.8521@1.5709996	5.36824
979.8142@1.5789998	5.36867
316.9314@1.4360005	5.37095
244.0843@7.2760005	5.37134
287.1604@9.164997	5.37191
147.0346@8.405	5.37241
173.047@8.123997	5.37424
548.1688@7.572999	5.37472
630.9442@25.416994	5.37603
246.0409@6.2819986	5.37925
250.1206@13.941995	5.38032
382.0589@10.128	5.38058
120.0216@5.216002	5.38681
276.1108@8.380002	5.38809
498.2737@9.260999	5.39106
198.0982@7.1699986	5.39348
214.1104@8.108001	5.39398
L-Cysteine;; L-2-Amino-3-mercaptopropionic acid Esi+7.725002	5.39557
368.0204@11.559002	5.39679
163.0632@6.4940023	5.39834
687.0521@7.190998	5.39847
136.0516@6.158998	5.39962
630.4437@25.417986	5.40253
179.081@3.122001	5.40385
586.417@25.635006	5.40397
371.1219@5.6799994	5.40457
439.2067@4.3809986	5.40464
346.2109@7.503001	5.40506
189.1364@3.3799992	5.4061
1020.4784@1.4339997	5.40641
168.1145@9.220999	5.40649
268.1315@10.170999	5.41147
195.0738@2.228	5.41174
497.7845@1.5680004	5.41301
246.1211@5.5220017	5.41611
344.2339@12.333994	5.41766
420.3707@24.586	5.41884
647.2336@1.753	5.41889
431.4304@1.4259999	5.42235
551.2993@18.165	5.42404
262.0807@10.096	5.4241
219.147@3.4649987	5.42537
332.2349@25.450994	5.42576
454.0071@2.1619997	5.42583
447.2097@12.130003	5.426
336.1332@1.7729996	5.42744
285.0961@4.363999	5.42784
257.1362@1.4869996	5.4279
309.9653@1.5820004	5.42921
470.0971@1.7869996	5.43043
O-Acetyl-L-homoserine	5.43081
534.8089@10.225999	5.43191
606.2211@1.7080001	5.43344
202.0045@4.753999	5.43643
258.11@7.278	5.43673
192.076@4.027	5.44016
193.0592@10.104003	5.44035
180.0785@10.368002	5.44187
425.2765@12.487	5.44386
201.1376@4.2249994	5.4439
318.1194@7.649997	5.44657
108.0937@10.411997	5.44723
369.214@7.571	5.44769
300.1326@2.8389993	5.45504
723.4599@10.671998	5.4574
128.0472@6.0370007	5.45935
Adenosine	5.46312
134.0474@6.2050014	5.46319
134.0728@18.169004	5.46588
409.1382@7.173001	5.46631
235.1409@3.3570004	5.46933
438.1983@5.0570016	5.4697
282.2302@9.692996	5.47083
110.037@4.268	5.47208
264.1712@10.130002	5.4722
855.493@10.334	5.47301
865.949@1.59	5.47303
272.1728@4.4649982	5.47537
379.7572@1.5320003	5.47554
216.1178@11.652005	5.4776
479.2123@4.2360005	5.48006
572.1415@2.8149996	5.48071
268.1501@5.556	5.48099
294.1102@18.169004	5.48279
197.0713@6.2180014	5.48286
176.0473@6.283998	5.48286
211.0636@6.891002	5.48418
857.8074@1.4440001	5.48452
212.0377@8.895997	5.48505
379.2356@13.950003	5.48523
142.0894@12.002998	5.48604
135.0067@3.2269993	5.48777
513.0447@1.6730002	5.48908
125.083@2.2239993	5.49213
407.2043@7.0800014	5.49268
126.0316@5.848003	5.49333
785.3537@4.3589993	5.49615
214.0833@5.1829996	5.49662
213.0989@6.033998	5.49951
340.0664@1.8870003	5.50183
785.3536@4.362	5.50288
122.037@13.145997	5.50468
152.0482@8.688999	5.50653
180.0895@4.169	5.5069
170.1412@5.436001	5.50707
551.1971@1.7999996	5.51081
372.2635@13.304998	5.51171
205.0886@3.3649998	5.5122
209.107@6.186001	5.51349
204.0961@4.9938316	5.51604
341.0789@7.798998	5.51678
209.0684@5.994999	5.51788
191.0931@8.479999	5.51795
299.1757@6.923001	5.5182
455.8986@1.4420004	5.51944
233.0726@7.7489967	5.52091
234.1251@15.083992	5.52115
159.0954@4.5509996	5.52154
333.1773@5.1909995	5.52226
594.9181@22.872992	5.5224
243.9922@1.4119997	5.52262
334.1749@9.496001	5.52327
220.0844@2.5540006	5.52373
845.2925@2.2239993	5.52518
101.0474@1.7039995	5.5263
330.0735@5.2080026	5.52752
262.1595@1.7509997	5.52855
669.6731@1.5629998	5.529
245.0944@2.2249994	5.52956
154.0625@6.574002	5.53081
178.0634@6.3509984	5.53173
306.1682@5.9709992	5.53246
166.0724@7.1669965	5.53451
816.3017@1.7509997	5.53471
433.9973@6.4750013	5.53534
936.1568@1.4410002	5.5373
316.095@10.576002	5.53875
199.085@2.2239993	5.54034
270.0526@9.649997	5.54505
234.0139@1.5999994	5.54635
551.0598@1.7080001	5.54867
409.2231@1.752	5.54888
125.0851@4.300001	5.54964
163.0631@7.190998	5.54973
292.1435@4.619002	5.55074
287.2447@12.644998	5.55287
54.047@6.0370016	5.55581
131.0941@12.224	5.55715
609.2749@3.990999	5.55774
226.1097@1.7820005	5.56499
180.0756@6.9490013	5.5659
372.2656@15.916994	5.56603
242.0838@10.649998	5.56819
379.7611@1.5320003	5.56875
302.1437@4.882002	5.57137
247.8629@1.5379994	5.57445
250.1307@7.656002	5.57467
691.3464@2.2290003	5.57485
430.8688@5.14	5.57511
150.0649@6.119002	5.57571
254.1268@9.865998	5.57873
331.1269@5.212001	5.57893
141.1145@3.2969992	5.58322
152.0107@8.673999	5.5856
448.2157@4.850001	5.58742
385.0679@4.9759984	5.5875
881.832@1.4350002	5.58794
424.1384@10.114002	5.58819
286.0828@11.692996	5.58947
234.0531@11.174002	5.59141
269.1628@10.411997	5.59268
119.0634@1.5929998	5.59298
755.3564@1.4300002	5.59431
539.1319@5.2230005	5.59499
518.1983@2.2229998	5.5961
349.1359@2.3180006	5.59637
500.0603@9.958998	5.59698
414.2044@18.164	5.59855
664.2669@1.7579999	5.59974
108.0567@8.507002	5.59993
216.109@2.8450005	5.60123
202.0734@7.2729983	5.60211
463.7203@1.5439997	5.60215
609.2745@3.9940014	5.60352
86.0362@2.2229998	5.60359
550.2267@6.5119977	5.60515
55.0389@2.2700002	5.60543
866.3735@5.0489974	5.60547
208.148@19.117998	5.60673
700.983@1.5849994	5.61123
251.0792@7.3730006	5.61243
329.0745@5.4700007	5.6135
69.058@9.852998	5.61463
105.0235@6.2080035	5.61519
594.1191@9.272999	5.61556
407.2493@10.977998	5.61634
(S)-Ureidoglycolate	5.61648
300.0895@4.432999	5.61649
312.1362@22.10799	5.61702
345.0831@2.3899996	5.61744
863.9538@1.5830001	5.61892
211.0199@9.911002	5.61975
289.1721@9.549998	5.62168
437.1686@8.578999	5.62236
304.0901@2.377999	5.62519
231.9893@8.940999	5.63007
200.0253@5.6710014	5.63106
313.0869@5.2709975	5.63169
721.4812@12.194	5.63523
234.0414@6.9770017	5.63687
345.0708@9.395	5.63878
300.0858@7.494999	5.63888
403.1584@1.7610005	5.63978
251.0807@7.755002	5.64043
132.0579@14.183006	5.64046
464.0965@7.3809977	5.6429
103.0633@1.6020002	5.64778
625.2695@2.7967513	5.64937
291.1255@1.7659997	5.65094
161.0147@5.8959975	5.65222
140.0835@6.2510023	5.65368
241.9429@1.4339994	5.65534
194.1057@7.964001	5.65564
726.3124@2.8180006	5.65704
527.9931@1.6990005	5.65704
311.082@9.623996	5.65894
330.0737@13.156004	5.66014
145.0455@8.809	5.66225
308.0708@8.661	5.66229
231.0208@5.511001	5.66266
Succinate;; Succinic acid;; Butanedionic acid;; Ethylenesuccinic acid Esi+8.946	5.66338
441.1974@11.192996	5.66373
452.1602@18.165	5.66464
94.0125@6.0399976	5.66629
256.1688@10.552998	5.66695
285.2297@10.278005	5.66832
197.1411@12.347995	5.66887
208.1097@9.641999	5.66899
244.1423@5.432999	5.66918
242.9369@1.6710002	5.66942
442.1253@6.3309984	5.67153
412.1167@4.093001	5.67445
274.0841@11.326997	5.67497
96.0211@9.967999	5.67591
186.1254@12.938002	5.67741
152.1197@9.705001	5.67825
417.7844@1.5359997	5.67881
383.92@1.4329996	5.67896
299.1488@5.281999	5.6807
342.1226@10.109997	5.68146
853.3833@4.663	5.68272
363.0352@5.563002	5.68358
54.0471@11.395997	5.68364
Sarcosine;; N-Methylglycine	5.68453
367.7871@1.5559999	5.68496
255.1808@8.416	5.68663
109.982@6.4629984	5.6871
334.1707@1.7260008	5.69131
248.0721@13.335004	5.69191
348.0276@6.4459996	5.69201
144.1134@11.933999	5.69301
269.9394@1.4319996	5.69339
316.8433@1.5669999	5.69412
215.1519@12.048003	5.69506
344.093@10.4400015	5.69518
402.9707@6.0659995	5.69555
257.0658@4.783	5.6959
363.0634@8.489	5.69637
660.7539@1.5709996	5.69693
325.1033@3.5220013	5.69725
906.1697@1.4290005	5.70107
147.053@6.7940025	5.70146
305.1288@12.221001	5.70363
299.0593@8.403	5.70433
909.9144@1.5839998	5.70471
400.115@9.700002	5.70475
686.3372@8.406999	5.70722
232.9993@5.6439986	5.70742
362.1229@10.454001	5.70806
372.0216@1.5060004	5.70808
175.0948@1.7130004	5.70877
350.061@1.6500006	5.70901
515.9986@6.839001	5.70912
339.1789@5.1159987	5.71168
321.8603@1.521	5.71457
287.1112@2.347	5.71672
721.8465@6.513	5.71843
272.1377@5.1790004	5.71848
166.0723@7.1669965	5.71939
198.0989@2.8420007	5.72045
193.0569@8.488999	5.72071
859.5029@1.4350001	5.721
130.0422@4.414001	5.72232
418.2036@1.7700003	5.72298
665.6592@1.5379995	5.72677
422.0012@1.8079995	5.7271
217.0609@8.932003	5.72727
294.0808@11.28	5.72812
108.0571@6.1730003	5.72865
100.1148@8.470997	5.73012
748.8677@1.4360005	5.73119
150.0265@1.4259996	5.73234
224.0099@2.4749992	5.73291
201.1902@11.743002	5.73434
470.1323@9.860995	5.73489
449.7401@1.5429996	5.73504
279.8148@1.5449994	5.73567
713.1798@1.7420003	5.73841
285.1148@2.2200005	5.73878
483.1389@4.411001	5.74117
304.1071@9.3169985	5.74692
448.0877@11.929996	5.749
375.2984@19.734003	5.75058
181.0902@8.656002	5.75169
211.1566@10.195004	5.75256
353.1672@8.847997	5.75533
696.1734@4.942001	5.75539
463.0675@1.6870002	5.75632
254.1284@8.474	5.75775
484.0799@8.485	5.75779
284.1264@8.798003	5.75846
216.1153@3.5049992	5.75914
L-threo-3-Methylaspartate;; (2S,3S)-3-Methylaspartate	5.76099
513.3882@19.974	5.7614
150.0679@9.748996	5.76237
311.0681@2.3650005	5.76256
353.1119@9.086999	5.76318
106.0416@9.748996	5.76463
159.0893@6.339998	5.76473
674.3376@7.5659986	5.76493
[truncated: 39,512 more rows]
